# Supplementary material for: Osteoblast/osteocyte-derived interleukin-11 regulates osteogenesis and systemic adipogenesis
Source: Nat Commun. 2022 Nov 23;13:7194. doi: 10.1038/s41467-022-34869-3 (PMC9691688; doi:10.1038/s41467-022-34869-3)
Supplement: Supplementary file 4 — Source Data [file 41467_2022_34869_MOESM4_ESM.xlsx]

## Sheet: Fig1a
WT					IL-11-/-

## Sheet: Fig1b
Vertebra
	Total								Cortical								Cancellous
		1M	2M	3M	4M	6M				1M	2M	3M	4M	6M				1M	2M	3M	4M	6M
	WT	297.6	398.7	417.2	412.9	385.4			WT	342.2	523.8	513.5	522.6	511.6			WT	221.3	278.3	327.1	303.6	302.3
		315.6	370.5	399.6	441.9	437.1				392.1	446.3	499.8	556.8	570.9				230.3	289.3	307.3	341.1	345.4
		293.9	382.4	421.8	424.1	442.1				361.2	481	534.7	526.6	575.9				210.6	299.1	326	334.7	352.8
		304.8	378.3	407.8	440	420.8				379.2	462.2	506.1	557.9	543.1				219.2	295.3	321.6	340.2	327.1
		303.5	380.2	447.6	423.6	442.6				365.9	467.3	546.4	533.7	583.1				228.7	298.4	349.9	329.3	340.6
		315.8	374.9	399.5	420.8	431.1				386.4	468.3	503	525.6	565.9				229.7	295.6	312.3	321.8	344.6
		275.1	377.9	396	432.8	418.8				335.1	475.3	491.8	546.4	548.7				199.2	291.7	308.2	326.5	316.9
		285.7	369.8	403.2	416.7	435.9				345.2	464.3	509.4	524.2	557.3				201.8	285.8	313.8	322	350.8
		286.9	378.6	420	413	413.7				345.8	481.2	525.9	520.6	525.2				203.4	291.3	323	314	343.6
			385.4	415.7	428.1	433.4					495.7	525.6	539.6	574.4					298.3	319	336.1	334.8
					436	396							540	516							340.4	308.1
						423								548.9								331.4
						417.7								553								325
		1M	2M	3M	4M	6M				1M	2M	3M	4M	6M				1M	2M	3M	4M	6M
	IL-11 -/-	288.8	380.3	395	422	428.5			IL-11 -/-	320.5	477	500.6	526.5	539.6			IL-11 -/-	201.6	267.5	299.6	345.7	328.8
		299.1	358.6	373.2	389.6	418.1				353.7	452.8	475	505.3	536.9				224.6	248.9	283	297.5	322.8
		283.4	319.7	362.5	391.6	388.4				326.3	407.5	460.2	509.9	495.3				214.3	241.1	277.6	294.6	289.7
		294.3	344	371.4	395.8	400.9				351.1	443	483.3	509.5	510.9				206.8	251.4	274.7	308.4	305.6
		304.7	353	392.8	409	376.3				371.2	460.9	494	533.5	498.4				223	253.8	311.1	310.1	280.3
		291.6	376.6	395.5	401.3	366.4				363.4	471	507.6	523.7	475.6				216.7	293	294.2	295.4	282.4
		322.5	372.1	380.3	397.1	393.7				391.3	466.1	495	524.7	516.6				241.8	291.2	272.3	294	293.5
		302.7	395.4	398.7	377.5					366.1	479.3	507.7	495.3					216.2	311.8	303	289.7
		307.1	387	420.1						370.1	473.7	529.5						220.5	304.4	320.7
		296.6	364.3	427						351.8	448.3	528.3						215.2	290	337.6
		286.2	358.8	418.1						354.7	464.6	520.2						191.8	272.3	320
		282.1	351.4	383						344.3	448.7	492.9						194	264	287
		317.5	368.1	378.9						349.6	463.4	475.1						248	278.7	295.5
		286.4	380.9	390.4						346.4	467.4	501.3						195.8	292.9	287
			398.3	440.2							491.6	541							316	339.7
			374.8	396.3							462.8	503.7							291.6	299.5

## Sheet: Fig1c
Femur
	Total								Cortical								Cancellous
		1M	2M	3M	4M	6M				1M	2M	3M	4M	6M				1M	2M	3M	4M	6M
	WT	364.1	554.4	589.4	576.5	586.2			WT	510.5	744.8	755.5	757.7	787.5			WT	212.1	418.5	468.7	458.8	450.8
		343.5	517.8	576.3	579.8	594.9				466.8	674.1	731.6	758.2	791				217.1	410.2	460.4	462.4	427.4
		396.4	527	580.2	591.4	598.3				505.9	666.3	741	769.7	792.9				302.2	432.3	470.5	470.1	441.2
		387	541.7	590.6	607.7	585.8				498.5	683.2	753.7	784.6	772.9				299.4	414.7	454.7	446.8	457
		382.6	531	592.8	584.6	595.4				508	670.4	768.3	763.8	747.6				265	396	459.8	451.1	425.4
		380.8	530.5	581.5	594.5	621.1				515.5	696.1	733.6	768.5	816.9				267.6	408.7	452.7	451.6	481.3
		379.5	528.8	590.7	598.8	588.8				497.7	658.8	748.3	767.3	752				281.9	416.9	448.4	453.1	455.7
		387.5	523.7	581.4	587.3	617.3				524.2	666.3	727.3	754.5	796.3				267.7	409.9	454.3	453.8	483.3
		366.7	560.2	570	579.6	589.9				514	706	762.8	735	772.6				237	430.5	457.5	464.1	461.4
		369.6			587	597.2				494.5			738.3	781.4				258			471.6	443.1
		387.4			577.5	582				502			732.7	768.4				294.9			458.8	473.8
		385.9			587.3	589.1				475.7			767.7	744.7				319			451.7	468.4
		350.3			598.4					436.4			778.4					266.7			457.2	469.6
		337.2			566.4					418.2			722.4					264.5			451.7
		342.9			585.1					429.2			734.6					250.9			457.2
		328			595.9					429.2			775.2					232.2			444.3
		358.2			577.6					471.8			729.9					232.6			460.5
		339.9			581.6					421.4			761.4					263.7			432.3
		1M	2M	3M	4M	6M				1M	2M	3M	4M	6M				1M	2M	3M	4M	6M
	IL-11 -/-	326.2	537.2	595.9	562.4	516.3			IL-11 -/-	442.5	659.1	749.6	708.1	638.1			IL-11 -/-	279	386.4	455.6	432.7	423.5
		329.9	485.7	561.4	577	550.2				438.7	638.8	698.5	751.6	705.4				250.2	400.9	418	433.4	432.5
		383.5	524.3	541.8	556.7	563.7				480	676.2	676	683.8	707.8				264	414	406	457.1	446.9
		386.7	515	549.4	560.1	546.4				442.6	652.8	748.1	721.9	747.6				291.3	417.4	459.2	423.1	382.8
		378.4	541.6	584.4	580	594				504	650.7	717.7	757.8	768.3				280.5	424.6	427.3	430.2	439.2
		372.3	520.2	556.3	571.5	593.3				479	665.7	725.2	761.2	781.9				289.4	434.5	440.6	416	429.4
		397.9	536.5	570.4	577.7	606.7				500	672.6	732.5	749.8	785.7				293.2	417.9	448.8	435.7	455.7
		397.9	558.1	567	554.9	539.9				493.7	654.3	742	704.2	702.6				298.5	425.3	461.5	436	406
		383.9	552.7	597.4	560.3	529.4				494.2	672.5	722.4	709.5	673.7				290.8	393.9	450.4	425.5	424.6
		360.8	529.6	591.8	559.7	559.3				482.3	656.5	736.8	729.2	722.2				249.2	392.4	462.8	426.3	444.9
		294.5	511.8	575	556.2	532.4				458.4	662.4	752.9	715.2	703.6				202.8	408.7	449.7	428.2	399.6
		354.4	521.9	566.5	537.4	577.2				446.5	665.1	736.3	676.3	724.2				242.7	432.6	443.8	433.1	460
		348.3	532.3	579.6	561.2	553.8				448.3	680.6	733.6	712.3	672.7				253	425.2	416	436.8	464.9
		355.8	536.2		551.7	588.9				434.1			691.1	748.9				235.1			442.7	470.8
		341.7	544.3		554.8					484.6			693.1					232.1			445.7
		352.4			545					463.3			664.5					247.3			448.9
		351.8								473.6								272.2
		364.4																223.5

## Sheet: Fig1d
Calvaria	Total			Cortical
	WT	IL-11-/-		WT	IL-11-/-
	754.2	730		789.2	777.7
	726.7	747		744.4	762.5
	740.6	735.8		754.8	753.9
	750.2	736.3		779.3	762.7
	725.4	747.8		743.4	748.3
	730.6	759		744.8
		747

## Sheet: Fig1e
	BV/TV	Tb.Th	Tb.N	Tb.Sp	MAR	BFR	OS/BS	Ob.S/BS	N.Ob/B.Pm	Oc.S/BS	N.Oc/B.Pm
WT
	11.6538	27.0963	4.3009	205.415	0.8521	90.1344	61.9618	38.3783	44.5068	14.0831	10.3571
	22.4428	35.5592	9.3084	71.8709	1.1828	155.142	43.4401	26.5791	39.1703	18.652	11.401
	21.8963	36.1271	6.2122	124.847	1.0555	161.782	59.8958	40.3662	47.461	12.5872	4.80818
	12.2527	28.5144	9.069	86.1212	0.9881	123.709	35.1898	32.5584	22.9025	16.2188	4.99964
	14.5618	36.6189	4.297	204.204	0.9566	102.893	42.2642	40.6997	47.197	14.8991	6.24412
	21.8475	35.815	3.9766	214.854			94.4345	35.3409	32.5371	11.5297	8.42544
			6.1001	128.117			87.3501	42.5259	52.1026
IL-11 -/-
	15.4844	30.4599	5.0836	166.253	0.6952	97.5555	46.329	13.3434	25.0532	20.171	12.6558
	8.3297	24.7508	3.3654	272.389	0.5532	74.8437	24.0939	20.0813	18.3892	19.2905	9.0467
	10.9916	35.7952	3.0707	289.864	0.5122	43.0035	28.9536	20.5034	15.6715	6.38809	4.24892
	7.1861	21.1997	3.3897	273.812	0.3893	75.904	33.0302	33.8678	43.5603	15.4878	4.03514
	8.4857	25.5558	3.3205	275.606	0.4395	45.1211	17.9964	16.0032	28.5235	7.95066	4.3589
										10.5778	5.53462

## Sheet: Fig2a
	WT
Ocn	1.4108	1.05263	0.691729	0.844839	1.00205
Runx2	1.3284	1.26914	0.750617	0.651852	1.0125
Osx	1.51942	0.883473	0.723534	0.883473	0.990099
Rankl	1.09734	0.808312	1.10967	0.984671
Opg	0.909769	0.98761	1.1442	0.95842
Rankl/Opg	1.20841	0.819968	0.97162	1.02929
Ctsk	1.31775	0.98644	0.76151	0.934
Trap	1.03704	1.21095	0.972625	0.779388
	IL-11-/-
Ocn	0.557758	0.743677	0.593301	0.784689	0.522215
Runx2	0.45284	0.466667	0.57284	0.59358	0.296296
Osx	0.635948	0.51409	0.548363	0.605484	0.571211
Rankl	0.671144	0.77206	0.989663	0.827907
Opg	0.729896	0.798878	1.15505	0.865983
Rankl/Opg	0.921208	0.96822	0.858398	0.957801
Ctsk	0.599466	0.994782	1.09751	0.8613	0.915428
Trap	0.99839	1.19807	0.869565	0.766506

## Sheet: Fig2b
Serum OCN	(ng/ml)		Serum ALP	(U/L)		Serm TRAP	(U/L)		Serum IL-6	(pg/ml)
WT	IL-11-/-		WT	IL-11-/-		WT	IL-11-/-		WT	IL-11-/-
0.621715	0.45573		36.63	34.12		4.24	3.308		390.95	390.95
0.818055	0.443782		56.47	36.07		3.484	4.304		408.15	390.95
0.935386	0.702065		40.79	39.61		4.316	4.164		270.75	253.61
0.868167	0.721638		51.99	40.32		4.444	4.428		219.36	219.36
0.959466	0.659724		45.83	33.42			3.872		185.14	168.03
0.78571	0.680311		46.27	45.02					116.78	133.86
				41.71

## Sheet: Fig2c
	WT
Sost	1.23133	1.13661	0.743169	0.888889
Dkk1	1.1994	1.13309	0.818986	0.976035	0.872499
Dkk2	1.17647	1.23529	0.705882	0.882353
	IL-11-/-
Sost	1.43534	2.23679	2.28051	2.04007	1.0929	1.41348
Dkk1	1.41926	1.61819	1.3262	1.46114	1.64146
Dkk2	1.94118	1.82353	2.29412	2.47059	1.29412

## Sheet: Fig2d
	WT
Axin	0.693464	1.02343	1.32393	0.895151	1.06402
Ccnd1	1.36688	1.4378	0.615901	0.806971	0.772443
Ccnd4	1.49949	1.42938	0.788702	0.606867	0.675557
	IL-11-/-
Axin	0.192864	0.347261	0.174689	0.568711	0.144339
Ccnd1	0.338979	0.437897	0.226764	0.614268	0.43463
Ccnd4	0.385	0.479	0.325	0.402	0.327

## Sheet: Fig2e
X-Gal			Sclerostin			Dkk1			Dkk2
WT	IL-11-/-		WT	IL-11-/-		WT	IL-11-/-		WT	IL-11-/-
26	2		17	40		2	12		5	17
32	5		26	35		6	20		3	13
28	1		24	38		6	14		9	12
36	9		20	28		7	8		2	8
40	6		12	29		4	7		8	9
X-Gal				Sclerostin				Dkk1				Dkk2
WT		IL-11-/-		WT		IL-11-/-		WT		IL-11-/-		WT		IL-11-/-

[truncated: 50 more sheets: Fig2f, Fig2g, Fig2h, Fig2i, Fig2j, Fig3a, b, Fig3c, Fig3d, FIg3e, Fig4a, Fig4b, Fig4c, Fig4d, Fig4e, Fig4f, Fig4g, Fig4h, Fig5a, Fig5b, Fig5c …]
